# Supplementary material for: Incomplete activation of Alyref and Gabpb1 leads to preimplantation arrest in cloned mouse embryos
Source: Life Sci Alliance. 2023 Aug 28;6(11):e202302296. doi: 10.26508/lsa.202302296 (PMC10462978; doi:10.26508/lsa.202302296)
Supplement: Supplementary file 1 [file LSA-2023-02296_TableS1.xlsx]

## Sheet: Sheet1
Table S1. Molecular pathways that were disturbed after Alyref knockout, as predicted by IPA.
Ingenuity Canonical Pathways	-log(p-value)	Molecules
Inhibition of Angiogenesis by TSP1	2.25	FYN,KDR,MAPK13,NOS3
White Adipose Tissue Browning Pathway	2.07	BDNF,CACNA1A,GNAS,HIF1AN,KDR,LDHA,MAPK13,PRKAR2B
TR/RXR Activation	2.05	AKR1C1/AKR1C2,LDLR,NCOR2,PFKP,SREBF2,THRSP
Oncostatin M Signaling	1.89	EPAS1,ERAS,IL6ST,PLAU
IL-15 Production	1.8	ALK,DDR2,DYRK4,EGFR,FYN,KDR,TEC
Thiamin Salvage III	1.67	TPK1
Caveolar-mediated Endocytosis Signaling	1.67	CAV1,EGFR,FLNB,FYN,HLA-A
Protein Kinase A Signaling	1.6	ADD1,DHH,DUSP16,DUSP4,DUSP8,FLNB,GNAS,GRK1,H1-0,NOS3,PDE3A,PDE8A,PRKAR2B,SIRPA,TCF4
Gap Junction Signaling	1.59	BGLAP,CAV1,EGFR,ERAS,GJA3,GNAS,PRKAR2B,TUBA4A,TUBB2A
Gαi Signaling	1.55	CAV1,CCR4,ERAS,GNAS,HTR1B,PRKAR2B,SHC3
Osteoarthritis Pathway	1.55	BGLAP,BMP2,CASR,DDR2,EPAS1,FN1,P2RX7,SOX9,SPP1,TCF4
Cholesterol Biosynthesis I	1.52	HSD17B7,SQLE
Cholesterol Biosynthesis II (via 24,25-dihydrolanosterol)	1.52	HSD17B7,SQLE
Cholesterol Biosynthesis III (via Desmosterol)	1.52	HSD17B7,SQLE
CDK5 Signaling	1.49	BDNF,CACNA1A,ERAS,GNAS,MAPK13,PRKAR2B
Sertoli Cell-Sertoli Cell Junction Signaling	1.49	Actn3,CLDN6,ERAS,MAPK13,NOS3,PRKAR2B,SPTB,TUBA4A,TUBB2A
Apelin Adipocyte Signaling Pathway	1.44	CAT,GPX2,MAPK13,MGST3,PRKAR2B
UDP-D-xylose and UDP-D-glucuronate Biosynthesis	1.38	UXS1
Epoxysqualene Biosynthesis	1.38	SQLE
Taurine Biosynthesis	1.38	CDO1
GDP-L-fucose Biosynthesis II (from L-fucose)	1.38	FPGT
Xanthine and Xanthosine Salvage	1.38	PNP
Role of NANOG in Mammalian Embryonic Stem Cell Pluripotency	1.37	BMP2,ERAS,IL6ST,LIFR,WNT10B,WNT2B
Parkinson's Signaling	1.35	MAPK13,UCHL1
Sperm Motility	1.35	ALK,DDR2,DYRK4,EGFR,FYN,GNAS,KDR,PRKAR2B,SLC16A10,TEC
IL-1 Signaling	1.3	GNAS,IRAK3,IRAK4,MAPK13,PRKAR2B
Clathrin-mediated Endocytosis Signaling	1.27	APOM,CBL,CD2AP,FGF10,HIP1,LDLR,MYO1E,SH3GL3
Remodeling of Epithelial Adherens Junctions	1.25	Actn3,Mapre2,TUBA4A,TUBB2A
G Beta Gamma Signaling	1.24	CACNA1A,CAV1,EGFR,ERAS,GNAS,PRKAR2B
UVA-Induced MAPK Signaling	1.24	EGFR,ERAS,MAPK13,PARP12,PARP14
RAR Activation	1.24	BMP2,KAT2B,MAPK13,NCOR2,NR2F2,PRKAR2B,PRMT2,RDH16
Guanine and Guanosine Salvage I	1.21	PNP
Ascorbate Recycling (Cytosolic)	1.21	GSTO2
Anandamide Degradation	1.21	FAAH
Adenine and Adenosine Salvage I	1.21	PNP
Gustation Pathway	1.2	CACNA1A,CASR,LIPH,P2RX7,PDE3A,PRKAR2B,SCN10A,Tas2r107
Human Embryonic Stem Cell Pluripotency	1.19	BDNF,BMP2,GNAS,TCF4,WNT10B,WNT2B,ZIC3
Hepatic Fibrosis Signaling Pathway	1.19	CACNA1A,CCN2,ERAS,IRAK3,IRAK4,KDR,MAPK13,PRKAR2B,RHOBTB1,SPP1,TCF4,TIMP1,WNT10B,WNT2B
Basal Cell Carcinoma Signaling	1.18	BMP2,TCF4,WNT10B,WNT2B
Glioma Invasiveness Signaling	1.16	ERAS,PLAU,RHOBTB1,TIMP1
Synaptogenesis Signaling Pathway	1.16	BDNF,CADM1,EFNA3,ERAS,FARP1,FYN,PRKAR2B,SHC3,STXBP6,SYT8,UNC13A
Virus Entry via Endocytic Pathways	1.15	CAV1,ERAS,FLNB,FYN,HLA-A
Mouse Embryonic Stem Cell Pluripotency	1.15	ERAS,IL6ST,LIFR,MAPK13,TCF4
iNOS Signaling	1.11	IRAK3,IRAK4,MAPK13
L-cysteine Degradation I	1.09	CDO1
VDR/RXR Activation	1.08	BGLAP,CASR,NCOR2,SPP1
Apelin Cardiac Fibroblast Signaling Pathway	1.07	CCN2,NOS3
Thyroid Cancer Signaling	1.06	ALK,BDNF,ERAS,TCF4
Estrogen-Dependent Breast Cancer Signaling	1.06	AKR1C1/AKR1C2,EGFR,ERAS,HSD17B7
Triacylglycerol Degradation	1.05	Ces2e,FAAH,PNPLA7
Dilated Cardiomyopathy Signaling Pathway	1.04	CACNA1A,GNAS,MAPK13,PDE3A,PRKAR2B,SGCD
Molecular Mechanisms of Cancer	1.03	BMP2,CBL,CDK14,DHH,ERAS,FYN,GNAS,MAPK13,PRKAR2B,RHOBTB1,SHC3,TCF4,WNT10B,WNT2B
UVC-Induced MAPK Signaling	1.03	EGFR,ERAS,MAPK13
Corticotropin Releasing Hormone Signaling	1.01	BDNF,CACNA1A,GNAS,MAPK13,NOS3,PRKAR2B
Role of JAK family kinases in IL-6-type Cytokine Signaling	1.01	IL6ST,MAPK13
Glutathione Redox Reactions I	1.01	GPX2,MGST3
*Pluripotency-related pathways are highlighted with blue.
