# Supplementary material for: Incomplete activation of Alyref and Gabpb1 leads to preimplantation arrest in cloned mouse embryos
Source: Life Sci Alliance. 2023 Aug 28;6(11):e202302296. doi: 10.26508/lsa.202302296 (PMC10462978; doi:10.26508/lsa.202302296)
Supplement: Supplementary file 3 [file LSA-2023-02296_TableS2.xlsx]

## Sheet: Sheet1
Table S2. The list of primers and siRNA.
Primer name	Sequence (5’-3’)	Analysis
Agpat9	GGUAAAAUCCGCUAUCGCUGU	siRNA
Alyref	GAAACAACUUCCCGACAAAUG	siRNA
Bag5	CACCCACACCGCAUCGAAAUC	siRNA
Dr1	GGGAAAUAAACGAAAGCUAAU	siRNA
Gabpb1	GCACUCCAUACCAACCAGUGG	siRNA
Gtf2f2	CAGAUAAACUGUCAUUGGAAG	siRNA
Hipk1	GCCACUCAAGUACAUAAGACC	siRNA
Prmt6	GAGCACUCUAAUCUAAUAAAA	siRNA
Prps1l3	GCCCAUGAGUAGUACGUUUUC	siRNA
Rfpl4b	GCUUUGAUUGCGGUAAAAAAU	siRNA
Rnf11	GGUUUGUAUAACCACAUGACU	siRNA
Rps19bp1	CUAAGUCCGCUCUAGCUGAGU	siRNA
Taf9	GACUAUGAUAAUAUGUAGUCU	siRNA
Tle4	CUGAUGGUCGCACCUUAAUUG	siRNA
Zfp939	GAGUUACUCAUGUAAGAAAAG	siRNA
qAlyref_F1	AGCAAATCCACACAAGTAACAGGA	qPCR
qAlyref_R1	CTAGGCATCACAGGCGAGG	qPCR
qGabpb1_F2	AATTTGCACTCCATACCAACCAG	qPCR
qGabpb1_R2	CGTCACAATGATGGGCTGAC	qPCR
qSuv39h1_F	GCCTGCTTCACCACCTTCTT	qPCR
qSuv39h1_R	TGTGATGCCAGGCACTTGGT	qPCR
qSuv39h2_F	TGGGCTCCACCTTTGTGGTT	qPCR
qSuv39h2_R	TTGGAGTCCAGGCAGAGTG	qPCR
qNanog_F	TCTCTCAGGCCCAGCTGTGT	qPCR
qNanog_R	GCTGGAGGCTGAGGTACTTCTG	qPCR
qNanog-int1-F1	CTGCTTTCAGGGCTGTCTACTTATT	qPCR
qNanog-int1-R1	CTCCACGCTGATGGCAATG	qPCR
qKlf16_F2	CCCTGAGTTTGGCCTTTGTG	qPCR
qKlf16_R2	GGCAGACCAGAGCCCTGTATC	qPCR
qGapdh_F	TCAACGACCCCTTCATTGAC	qPCR
qGapdh_R	ATGCAGGGATGATGTTCTGG	qPCR
Alyref_F-2	TGGACATGTCTTTGGACGAC	Genotyping
Alyref_R-2	GACAGTGGGAAGGAGACAGG	Genotyping
Gabpb1_Forward-5	GAAAGGATAACTGAGAATGG	Genotyping
Gabpb1_Reverse-5	CCGTAACAAGATCTGACGCC	Genotyping
IF-Alyref-N_Fw	CCCCCTTCACCGCCGACAAAATGGACATGT	Cloning
IF-Alyref-N_Rv3	CCCACCCTTTCATCATTAGCTGGTGTCCATCCTTGCATTGTAAGCATC	Cloning
IF-Alyref-vectorF	TGATGAAAGGGTGGGCGCGC	Cloning
IF-Alyref-vectorR	GGTGAAGGGGGCGGCCGCGG	Cloning
GW_Gabpb1_N_F	CACCTCCCTGGTAGATTTGGGGAAG	Cloning
GW_Gabpb1_N_R	CTAAACGGCTTCTTTGTTGG	Cloning
GW_Gabpb1_C_F	CACCATGTCCCTGGTAGATTTGGGGAAG	Cloning
GW_Gabpb1_C_R	AACGGCTTCTTTGTTGGTCTGG	Cloning
GW_mKlf16_C_F	CACCATGTCGGCGGCCGTGGCG	Cloning
GW_mKlf16_C_R	CAAGCCAGCAGGAGCTGGGCTG	Cloning
GW_mTfap2c_C_F	CACCATGTTGTGGAAAATAACAGATAATG	Cloning
GW_mTfap2c_C_R	CTTCCTGTGCTTTTCCATTTTCTC	Cloning
